# Supplementary material for: Systematic Engineering of Saccharomyces cerevisiae for the De Novo Biosynthesis of Genistein and Glycosylation Derivatives
Source: J Fungi (Basel). 2024 Feb 26;10(3):176. doi: 10.3390/jof10030176 (PMC10970955; doi:10.3390/jof10030176)
Supplement: Supplementary file 1 [file jof-10-00176-s001.zip]

Archive with 1 entries (1 files):
- jof-2823599-supplementary.pdf
